# Supplementary material for: Strain-Dependent Variability in Ochratoxin A Production by Aspergillus spp. Under Different In Vitro Cultivation Conditions
Source: Microorganisms. 2025 Dec 15;13(12):2850. doi: 10.3390/microorganisms13122850 (PMC12735859; doi:10.3390/microorganisms13122850)
Supplement: Supplementary file 1 [file microorganisms-13-02850-s001.zip]

Archive with 1 entries (1 files):
- microorganisms-3934091-supplementary.pdf
